# Supplementary material for: Identification of the bacterial community that degrades phenanthrene sorbed to polystyrene nanoplastics using DNA-based stable isotope probing
Source: Sci Rep. 2024 Mar 4;14:5229. doi: 10.1038/s41598-024-55825-9 (PMC10909871; doi:10.1038/s41598-024-55825-9)
Supplement: Supplementary file 3 — Supplementary Table S2. [file 41598_2024_55825_MOESM3_ESM.xls]

## Sheet: Suppl_SIP_table
Taxa Indentity	Agglomerate (Heavy) 1	Agglomerate (Heavy) 2	Agglomerate (Light)1	Agglomerate (Light)2	Water fraction (Heavy) 1	Water fraction (Heavy) 2	Water fraction (Light) 1	Water fraction (Light) 2
Uncultured Arcobacteraceae	0	0	0.0001	0	0.9377	0	0.9631	0.253
Staphylococcus	0.0887	0.2438	0.0007	0	0.0001	0.403	0	0
Stenotrophomonas	0.0002	0.0001	0.0001	0.4967	0.0001	0	0.0001	0.0001
Brevundimonas	0.0001	0.0659	0.0001	0.1456	0.0009	0.0766	0	0.136
Ochrobactrum	0.0001	0	0.3449	0.0001	0.0004	0	0	0.0002
Allorhizobium-Neorhizobium-Pararhizobium-Rhizobium	0.0005	0.0001	0.3169	0.0005	0.0004	0.0002	0.0001	0.0062
Pelomonas	0.0104	0.149	0	0.0237	0.0005	0.1214	0.0001	0.0001
Polymorphobacter	0.238	0	0	0	0	0	0	0
Aquabacterium	0.008	0.0515	0	0.1059	0.0002	0.0365	0	0.0018
Brevibacterium	0.0034	0.0395	0.056	0.0457	0.0008	0.0006	0	0.0029
Uncultured Comamonadaceae	0.0064	0.0559	0	0.0368	0.0003	0.041	0	0.0009
Delftia	0.008	0.0583	0	0.0114	0.0004	0.0454	0.0001	0.0059
Comamonas	0.006	0.0531	0	0.0207	0.0003	0.0391	0	0.0058
Streptococcus	0	0	0	0	0	0.0001	0	0.1082
Acidiphilium	0.1064	0	0	0	0	0	0	0.0002
Uncultured Rhodobacteraceae	0.0378	0.0001	0.0001	0.0001	0.0052	0.0001	0.003	0.0492
Paracoccus	0.0546	0.0001	0.0002	0.0001	0.0031	0.0001	0.0011	0.0261
Uncultured Sporolactobacillaceae	0	0	0	0	0.0014	0	0	0.08
Acidovorax	0.0038	0.0286	0	0.0094	0.0003	0.0203	0	0.0062
Rhizobacter	0.0152	0.0116	0	0.0309	0	0.0089	0	0.0001
Mesorhizobium	0.0002	0.0001	0.0606	0.0005	0.0001	0.0002	0	0.0016
Achromobacter	0.0038	0.0044	0	0.0005	0	0.0032	0	0.0478
Rhodoferax	0.0052	0.0245	0	0.0068	0.0003	0.0177	0.0001	0.004
Planktomarina	0.0002	0	0	0	0.004	0	0.0013	0.0525
Ensifer	0	0	0.0552	0	0.0001	0	0	0.0012
The taxa highlighted in green above are those which are detected in the 13C-enriched DNA fractions from agglomerates by at least 1% abundance, and also their % abundance is at least 5-fold higher enriched in one or both of the heavy fractions compared to in the corresponding duplicate 12C-unlabelled fractions.
